# Supplementary material for: Design of Artificial Peptide Against HIV-1 Based on the Heptad-Repeat Rules and Membrane-Anchor Strategies
Source: Pharmaceuticals (Basel). 2025 Dec 12;18(12):1881. doi: 10.3390/ph18121881 (PMC12736293; doi:10.3390/ph18121881)
Supplement: Supplementary file 1 [file pharmaceuticals-18-01881-s001.zip]

Archive with 1 entries (1 files):
- pharmaceuticals-3992183-supplementary.pdf
